# Supplementary material for: Effects of fish and krill oil on gene expression in peripheral blood mononuclear cells and circulating markers of inflammation: a randomised controlled trial
Source: J Nutr Sci. 2018 Mar 21;7:e10. doi: 10.1017/jns.2018.2 (PMC5869279; doi:10.1017/jns.2018.2)
Supplement: Supplementary file 1 [file S2048679018000022sup001.zip]

Archive with 3 entries (3 files):
- JNS 1800002 Supp Appendix 3.docx
- JNS 1800002 Supp Appendix 2.docx
- JNS 1800002 Supp Appendix 1.docx
